# Supplementary material for: Biosynthesis of fragin is controlled by a novel quorum sensing signal
Source: Nat Commun. 2018 Mar 30;9:1297. doi: 10.1038/s41467-018-03690-2 (PMC5878181; doi:10.1038/s41467-018-03690-2)
Supplement: Supplementary file 4 — Supplementary Data 1(XLSX 13 kb) [file 41467_2018_3690_MOESM4_ESM.xlsx]

## Sheet: Tabelle2
	Supplementary Data 1: Homologs of the B. cenocepacia H111 ham genes are widespread in bacteria.
	bacterial strain	% identity (aa)
		HamA	HamB	HamC	HamD	HamE	HamF	HamG
	Burkholderia cenocepacia J2315	99	100	100	98	100	98	99			np: not present
	Burkholderia cepacia DDS 7H-2	100	100	100	98	98	99	99
	Burkholderia cenocepacia MC0-3	100	99	100	98	98	96	98
	Burkholderia cenocepacia HI2424	100	99	100	98	99	96	98
	Burkholderia cenocepacia AU1054	100	99	100	98	99	96	98
	Burkholderia plantarii ATCC 43733	86	75	89	79	89	np	np
	Burkholderia glumae PG1	86	75	89	79	89	np	np
	Pseudomonas aeruginosa PA7	47	50	53	41	51	np	np
	Pseudomonas fluorescens strain X	48	49	51	39	56	np	np
	Burkholderia sp. CCGE1003	74	np	77	55	53	np	np
	Pandoraea apista AU2161	69	np	77	55	53	np	np
	Pandoraea apista TF80G25	69	np	77	55	53	np	np
	Pandoraea apista TF81F4	69	np	77	55	53	np	np
	Pandoraea sputorum DSM 21091	70	np	77	55	53	np	np
	Pandoraea pulmonicola DSM 16583	70	np	78	55	53	np	np
	Pandoraea faecigallinarium DSM 23572	69	np	77	55	54	np	np
	Pseudomonas parafulva CRS01-1	49	np	45	43	53	np	np
	Pseudomonas sp. CCOS191	49	np	54	44	50	np	np
	Pseudomonas mosselii SJ10	50	np	54	44	50	np	np
	Pseudomonas chlororaphis subsp. aurantiaca JD37	50	np	53	42	46	np	np
	Pseudomonas chlororaphis PA23	50	np	52	42	49	np	np
	Pseudomonas sp. MRSN12121	50	np	52	43	48	np	np
	Pseudomonas chlororaphis PCL1606	50	np	52	42	48	np	np
	Pseudomonas alkylphenolia KL28	47	np	51	43	49	np	np
	Pseudomonas entomophila L48	48	np	54	39	49	np	np
	Pseudomonas syringae pv. syringae B301D	50	np	50	40	46	np	np
	Pseudomonas syringae pv. syringae B728a	50	np	50	40	46	np	np
	Pseudomonas syringae pv. phaseolicola 1448A	50	np	51	41	48	np	np
	Pseudomonas syringae CC1557	49	np	51	42	46	np	np
	Pseudomonas mandelii JR-1	48	np	52	39	49	np	np
	Pseudomonas syringae pv. syringae UMAF0158	51	np	51	41	46	np	np
	Pseudomonas syringae UMAF0158	51	np	51	41	46	np	np
	Pseudomonas fluorescens FW300-N2E3	49	np	53	38	48	np	np
	Pseudomonas fluorescens NCIMB 11764	47	np	52	39	50	np	np
	Pseudomonas cichorii JBC1	51	np	51	39	47	np	np
	Pseudomonas brassicacearum LBUM300	50	np	51	39	49	np	np
	Pseudomonas fluorescens F113	50	np	52	44	50	np	np
	Pseudomonas sp. URMO17WK12:I11	47	np	52	41	49	np	np
	Pseudomonas brassicacearum subsp. brassicacearum NFM421	50	np	51	44	49	np	np
	Pseudomonas syringae pv. actinidiae ICMP 18884	48	np	51	39	44	np	np
	Pseudomonas brassicacearum DF41	49	np	51	40	48	np	np
	Pseudomonas syringae pv. tomato DC3000	48	np	51	41	46	np	np
	Pseudomonas syringae pv. syringae HS191	48	np	49	41	46	np	np
	Pseudomonas fluorescens FW3000-N2C3	50	np	51	44	49	np	np
	Pseudomonas fluorescens Pf0-1	49	np	53	40	50	np	np
	Pseudomonas chlororaphis UFB2	50	np	52	43	50	np	np
	Pseudomonas simiae WCS417	47	np	53	41	42	np	np
	Pseuomonas fluorescens PICF7	47	np	53	42	42	np	np
	Pseudomonas fluorescens PCL1751	47	np	53	42	42	np	np
	Pseudomonas sp. TKP	45	np	53	42	44	np	np
	Pseudomonas fluorescens UK4	46	np	54	40	44	np	np
	Pseudomonas fluorescens LBUM223	48	np	51	39	41	np	np
	Pseudomonas fluorescens SBW25	46	np	52	40	43	np	np
	Pseudomonas poae RE*1-1-14	45	np	53	38	47	np	np
	Pseudomonas sp. WCS374	47	np	52	38	no	np	np
	Pseudomonas fluorescens A506	47	np	52	38	np	np	np
	Pandoraea vervacti NS15	69	np	77	np	53	np	np
	Pseudomonas trivialis IHBB745	46	np	51	np	44	np	np
	Pandoraea oxalativorans DSM23570	np	np	77	np	53	np	np
