# Supplementary material for: Biosynthesis of fragin is controlled by a novel quorum sensing signal
Source: Nat Commun. 2018 Mar 30;9:1297. doi: 10.1038/s41467-018-03690-2 (PMC5878181; doi:10.1038/s41467-018-03690-2)
Supplement: Supplementary file 5 — Supplementary Data 2(XLSX 17 kb) [file 41467_2018_3690_MOESM5_ESM.xlsx]

## Sheet: Supplementary Table 5
Supplementary Data 2: List of the 77 genes with statistically significant decreased expression (DESeq analysis, pval < 0.05 and Fold Change < -3 corresponding to 0.33) in H111 ΔhamD compared to H111 wild type (wt). Chemical complementation with valdiazen (H111 ∆hamD + 50 µM valdiazen) is also shown.
Locus ID a	Ortholog in J2315	Description	Gene name	fold change H111 ΔhamD vs wt b	fold change H111 ΔhamD + 50 µM valdiazen vs wt c
I35_0057	BCAL0055	Lead, cadmium, zinc and mercury transporting ATPase ; Copper-translocating P-type ATPase		0.0526203	0.268632
I35_0174	BCAL0185	transcriptional regulator, LysR family		0.303995	0.717302
I35_0589	BCAL3285	Flavohemoprotein (Hemoglobin-like protein) (Flavohemoglobin) (Nitric oxide dioxygenase)	hmpA	0.00981654	0.504834				a Nomenclature and gene name according to GenBank file (accession no. HG938370, HG938371, and HG938372)
I35_0590	BCAL3284	hypothetical protein		0.112689	0.601211				b Fold change of gene expression, comparing the hamD mutant (H111 ΔhamD) with the wild type (wt)
I35_1123	BCAL1212	Branched-chain alpha-keto acid dehydrogenase, E1 component, alpha subunit	bkdA1	0.250894	0.243947				c Fold change of gene expression, comparing the chemically complemented hamD mutant (H111 ΔhamD + 50 µM valdiazen) with the wild type (wt)
I35_1124	BCAL1213	Branched-chain alpha-keto acid dehydrogenase, E1 component, beta subunit	bkdA2	0.309552	0.16419
I35_1560	BCAL1650	hypothetical protein		0.302977	0.613458
I35_1578	BCAL1668	ABC-type amino acid transport/signal transduction systems, periplasmic component		0.225846	0.416126
I35_1599	BCAL1688	ECF sigma factor responsible for expression of ornibactin cluster	orbS	0.238284	0.186133
I35_1827	BCAL1908	Lipoate synthase	lipA	0.188405	0.0788157
I35_1828	BCAL1909	Dihydrolipoamide acetyltransferase component (E2) of acetoin dehydrogenase complex	acoC	0.14967	0.142766
I35_1829	BCAL1910	Acetoin dehydrogenase E1 component beta-subunit	acoB	0.217241	0.136799
I35_1830	BCAL1911	Acetoin dehydrogenase E1 component alpha-subunit	acoA	0.150005	0.122039
I35_1831	BCAL1912	Short-chain alcohol dehydrogenase associated with acetoin utilization	budC	0.21204	0.0688281
I35_1832	BCAL1913	Acetoin catabolism protein X	acoX	0.0835502	0.144359
I35_2223	BCAL2297	Hemin uptake protein		0.173329	0.0834404
I35_2407		tail sheath protein FI	gp20	0	0.29618
I35_2532	BCAL2672	Dihydroxy-acid dehydratase	ilvD	0.039111	0.34609
I35_2533	BCAL2673	Cytochrome c551/c552		0.241208	0.603163
I35_2676	BCAL2819	Xanthine/uracil transporter		0.29419	0.332622
I35_2880		hypothetical protein		0.324065	0.750762
I35_2881	BCAL0790	Isopropylmalate/homocitrate/citramalate synthase		0.109852	1.30132
I35_2892	BCAL0781	PTS system, N-acetylglucosamine-specific IIA component / PTS system, N-acetylglucosamine-specific IIB component / PTS system, N-acetylglucosamine-specific IIC component		0.227817	0.274781
I35_2893	BCAL0780	Phosphoenolpyruvate-protein phosphotransferase of PTS system / PTS system, glucose-specific IIA component		0.25205	0.195752
I35_3219	BCAL0446	2-aminoethylphosphonate:pyruvate aminotransferase		0.324831	0.339981
I35_4151		type VI secretion protein		0.0598001	0.294441
I35_4185	BCAM0187	2-isopropylmalate synthase	leuA	0.0810079	1.31589
I35_4186	BCAM0188	transcriptional activator protein CepR2	cepR2	0.175943	0.799418
I35_4187	BCAM0189	transcriptional regulator, AraC family	cepS	0.191765	0.682287
I35_4188	BCAM0190	Omega-amino acid--pyruvate aminotransferase	hamG	0.168393	1.0349
I35_4189	BCAM0191	Enterobactin synthetase component F	hamF	0.193679	1.07315
I35_4191	BCAM0192	PROBABLE REMNANT OF A TRANSPOSASE GENE PROTEIN	hamA	0.0434271	1.07494
I35_4192	BCAM0193	hypothetical protein	hamB	0.0448586	1.19247
I35_4193	BCAM0194	hypothetical protein	hamC	0.0513316	1.17955
I35_4194	BCAM0195	Peptide synthetase	hamD	0.000295337	0.000771406
I35_4195	BCAM0196	hypothetical protein	hamE	0.0515842	0.634024
I35_4196	BCAM0197	transcriptional regulator, LysR family		0.0485568	0.633237
I35_4198	BCAM0199	Outer membrane component of tripartite multidrug resistance system		0.0188578	1.21051
I35_4199	BCAM0200	Membrane fusion component of tripartite multidrug resistance system	emrA	0.013057	0.612803
I35_4200	BCAM0201	Inner membrane component of tripartite multidrug resistance system		0.00809635	0.364734
I35_4201	BCAM0211	hypothetical protein		0.0113284	0.425302
I35_4202	BCAM0212	TPR repeat protein		0.0408932	0.474111
I35_4252	BCAM0368	Branched-chain amino acid transport protein azlC		0.0506061	1.1091
I35_4639	BCAM0740	putative ATPase involved in replication control,Cdc46/Mcm family		0.0191559	0.333983
I35_4640	BCAM0741	putative transcription regulator protein		0.0143895	0.327832
I35_4641	BCAM0742	transcriptional regulator, LysR family		0.0859723	0.660257
I35_4656	BCAM0757	Outer membrane protein (porin)		0	0.486762
I35_4763	BCAM0850	Rubrerythrin		0.294144	0.50794
I35_4764	BCAM0851	Fe-S oxidoreductase-like protein in Rubrerythrin cluster		0.265037	0.664144
I35_4854	BCAM0934	Membrane fusion component of tripartite multidrug resistance system		0.301355	0.243847
I35_4937	BCAM1019	Formate dehydrogenase O beta subunit	fdnH	0.203663	0.64623
I35_5199	BCAM1348	cAMP-binding proteins-catabolite gene activator and regulatory subunit of cAMP-dependent protein kinases		0.262298	0.820156
I35_5345	BCAM1491	hypothetical protein		0.228738	0.312771
I35_5517	BCAM1657	putative exported protein		0.230212	0.500075
I35_5518	BCAM1658	Uncharacterized protein conserved in bacteria		0.130081	0.567976
I35_5522	BCAM1662	lipoprotein, putative		0.0435475	0.444704
I35_5529	BCAM1669	Purine nucleoside phosphorylase		0.0110899	0.0258252
I35_5530	BCAM1670	EAL domain protein		0.01973	0.0401743
I35_5575	BCAM1704	2,3-butanediol dehydrogenase, R-alcohol forming,(R)-and (S)-acetoin-specific	adh	0.146818	0.116226
I35_5602	BCAM1732	Outer membrane porin protein 32 precursor		0.300182	0.5764
I35_5603	BCAM1733	putative membrane protein		0.30472	0.447071
I35_5604	BCAM1734	Glucose dehydrogenase, membrane-bound,cytochrome c		0.261646	0.637747
I35_5605	BCAM1735	Glucose dehydrogenase, membrane-bound,flavoprotein		0.25884	0.681202
I35_5606	BCAM1736	Glucose dehydrogenase, membrane-bound, gamma subunit		0.305039	0.741875
I35_5854	BCAM2018	Xylose ABC transporter, periplasmic xylose-binding protein XylF		0.258198	0.702832
I35_5873	BCAM2038	Isoquinoline 1-oxidoreductase beta subunit		0.324005	0.450345
I35_6080		hypothetical protein		0.162765	0.217186
I35_6081	BCAM2196	Butyryl-CoA dehydrogenase		0.318035	0.312904
I35_6121	BCAM2230	Dihydroaeruginoate synthetase PchE, non-ribosomal peptide synthetase modules	pchE	0.327724	0.196984
I35_6180	BCAM2289	Purine nucleoside phosphorylase		0.0916803	0.119926
I35_6209	BCAM2318	Flavodoxin reductases (ferredoxin-NADPH reductases) family 1		0.310291	0.551421
I35_6274	BCAM2378	Xaa-Pro dipeptidyl-peptidase	pepX	0.208367	0.795694
I35_6542	BCAM2648	Oxidoreductase		0.12513	0.189142
I35_6627	BCAM2741	hypothetical protein		0.295612	0.681702
I35_7485	BCAS0442	Histidine ABC transporter, permease protein HisM (TC 3.A.1.3.1)		0	0
I35_7857	BCAS0734	Pyridine nucleotide-disulphide oxidoreductase associated with reductive pyrimidine catabolism		0.238186	0.661441
I35_7858	BCAS0735	Beta-ureidopropionase		0.301832	0.549592
