# Supplementary material for: Biosynthesis of fragin is controlled by a novel quorum sensing signal
Source: Nat Commun. 2018 Mar 30;9:1297. doi: 10.1038/s41467-018-03690-2 (PMC5878181; doi:10.1038/s41467-018-03690-2)
Supplement: Supplementary file 6 — Supplementary Data 3(XLSX 13 kb) [file 41467_2018_3690_MOESM6_ESM.xlsx]

## Sheet: Supplementary Table 6
Supplementary Data 3: List of the 30 genes with statistically significant increased expression (DESeq analysis, pval < 0.05 and Fold Change > 3) in H111 ΔhamD compared to H111 wild type (wt). Chemical complementation with valdiazen (H111 ∆hamD + 50 µM valdiazen) is also shown.
Locus ID a	Ortholog in J2315	Description	Gene name	fold change H111 ΔhamD vs wt b	fold change H111 ΔhamD + 50 µM valdiazen vs wt c
I35_1607	BCAL1696	Non-ribosomal peptide synthetase modules	orbI	7.04187	2.70294
I35_1608	BCAL1697	Non-ribosomal peptide synthetase module	orbJ	10.2513	3.39794
I35_1609	BCAL1698	Siderophore synthetase small component, acetyltransferase	orbK	15.2541	4.2711				a Nomenclature and gene name according to GenBank file (accession no. HG938370, HG938371, and HG938372)
I35_1610	BCAL1699	L-ornithine 5-monooxygenase, PvdA of pyoverdin biosynthesis, Siderophore biosynthesis protein,monooxygenase	pvdA	13.1728	3.85847				b Fold change of gene expression, comparing the hamD mutant (H111 ΔhamD) with the wild type (wt)
I35_1611	BCAL1700	Outer-membrane receptor for ferri-ornibactin	orbA	16.5555	6.8864				c Fold change of gene expression, comparing the chemically complemented hamD mutant (H111 ΔhamD + 50 µM valdiazen) with the wild type (wt)
I35_1612	BCAL1701	Pyoverdine synthetase PvdF, N5-hydroxyornithine formyltransferase	pvdF	14.2633	5.31459
I35_1613	BCAL1702	N6-hydroxylysine O-acetyltransferase Siderophore synthetase small component, acetyltransferase	orbL	7.93001	2.38155
I35_1614	BCAL1703	Catalyzes the cleavage of p-aminobenzoyl-glutamate to p-aminobenzoate and glutamate, subunit A		3.77339	1.39006
I35_1669	BCAL1755	Homolog of eukaryotic DNA ligase III		5.06829	2.94588
I35_2067	BCAL2139	transcriptional regulatory protein		6.31165	2.14667
I35_2070	BCAL2142	Cytochrome O ubiquinol oxidase subunit III	cyoC	3.0386	1.59122
I35_2669	BCAL2812	Zinc uptake regulation protein ZUR		3.0934	2.51945
I35_2670	BCAL2813	Zinc ABC transporter, periplasmic-binding protein ZnuA		3.50686	2.59563
I35_2671	BCAL2814	Zinc ABC transporter, ATP-binding protein ZnuC		3.16709	2.19844
I35_4314	BCAM0407	Outer membrane porin protein 32 precursor		3.05329	3.16565
I35_4317	BCAM0409	Phosphoserine phosphatase		4.69976	4.07031
I35_4360	BCAM0459	Cysteine desulfurase		10.6081	28.7792
I35_4379	BCAM0486	UDP-glucose 4-epimerase		3.67004	1.54713
I35_5614		hypothetical protein		7.29201	1.0726
I35_6523	BCAM2627	hemin transport protein HmuS	hmuS	5.9749	1.40824
I35_6524	BCAM2628	Periplasmic hemin-binding protein	hmuT	5.80627	1.04616
I35_6525	BCAM2629	Hemin ABC transporter, permease protein	hmuU	6.34259	1.6775
I35_6526	BCAM2630	ABC transporter related	hmuV	6.37235	1.68831
I35_6527		Lactoylglutathione lyase and related lyases		27.8346	4.20461
I35_6528	BCAM2631	hypothetical protein		8.7252	2.02936
I35_6705	BCAM2825	Permeases of the major facilitator superfamily		5.36443	0.0568222
I35_7085	BCAS0088	LrgA-associated membrane protein LrgB		3.67241	3.38751
I35_7464	BCAS0425	Taurine-binding periplasmic protein TauA		3.05189	0.660722
I35_7647		Purine-cytosine permease and related proteins		20.108	19.0589
I35_7738	BCAS0575	putative amino acid ABC transporter, permease protein		8.69209	0
