# Supplementary material for: Biosynthesis of fragin is controlled by a novel quorum sensing signal
Source: Nat Commun. 2018 Mar 30;9:1297. doi: 10.1038/s41467-018-03690-2 (PMC5878181; doi:10.1038/s41467-018-03690-2)
Supplement: Supplementary file 7 — Supplementary Data 4(XLSX 15 kb) [file 41467_2018_3690_MOESM7_ESM.xlsx]

## Sheet: Supplementary Table 7
Supplementary Data 4: List of the 65 genes with statistically significant decreased expression (DESeq analysis, pval < 0.05 and Fold Change < -3 corresponding to 0.33) in the chemically complemented hamD mutant (H111 ∆hamD + 50 µM valdiazen) compared to H111 wild type (wt)
Locus ID a	Ortholog in J2315	Description	Gene name a	fold change H111 ΔhamD + 50 µM valdiazen vs wt b
I35_0057	BCAL0055	Lead, cadmium, zinc and mercury transporting ATPase ; Copper-translocating P-type ATPase		0.268632
I35_0956		hypothetical protein		0
I35_1115	BCAL1117	transcriptional regulators		0					a Nomenclature and gene name according to GenBank file (accession no. HG938370, HG938371, and HG9383729)
I35_1123	BCAL1212	Branched-chain alpha-keto acid dehydrogenase, E1component, alpha subunit	bkdA1	0.243947					b Fold change of gene expression, comparing the chemically complemented hamD mutant (H111 ΔhamD + 50 µM valdiazen) with the wild type (wt)
I35_1124	BCAL1213	Branched-chain alpha-keto acid dehydrogenase, E1 component, beta subunit	bkdA2	0.16419
I35_1125	BCAL1214	Dihydrolipoamide acyltransferase component of branched-chain alpha-keto acid dehydrogenase complex	bkdB	0.300622
I35_1290	BCAL1394	Cellulose synthase, putative		0.302252
I35_1411	BCAL1513	transcriptional regulator, MarR family		0.0652131
I35_1508		hypothetical protein		0.104485
I35_1599	BCAL1688	ECF sigma factor responsible for expression of ornibactin cluster	orbS	0.186133
I35_1799		hypothetical protein		0
I35_1827		Lipoate synthase	lipA	0.0788157
I35_1828	BCAL1909	Dihydrolipoamide acetyltransferase component (E2) of acetoin dehydrogenase complex	acoC	0.142766
I35_1829	BCAL1910	Acetoin dehydrogenase E1 component beta-subunit	acoB	0.136799
I35_1830	BCAL1911	Acetoin dehydrogenase E1 component alpha-subunit	acoA	0.122039
I35_1831	BCAL1912	Short-chain alcohol dehydrogenase associated with acetoin utilization	budC	0.0688281
I35_1832	BCAL1913	Acetoin catabolism protein X	acoX	0.144359
I35_1842	BCAL1922	Molybdenum cofactor biosynthesis protein MoaE	moaE	0.146429
I35_1907	BCAL1986	Histone acetyltransferase HPA2 and related acetyltransferases		0.202878
I35_2202	BCAL2275	hypothetical protein		0.265567
I35_2223	BCAL2297	Hemin uptake protein		0.0834404
I35_2226	BCAL2300	putative exported protein involved in iron tranport	ftrB	0.263249
I35_2227	BCAL2301	Periplasmic protein p19 involved in high-affinity Fe3+ transport	ftrA	0.28876
I35_2676	BCAL2819	Xanthine/uracil transporter		0.332622
I35_2680	BCAL2823	transcription repressor of multidrug efflux pump bpeAB/acrAB operon, TetR (AcrR) family	bpeR	0.220278
I35_2892	BCAL0781	PTS system, N-acetylglucosamine-specific IIA component / PTS system, N-acetylglucosamine-specific IIB component / PTS system, N-acetylglucosamine-specific IIC component		0.274781
I35_2893	BCAL0780	Phosphoenolpyruvate-protein phosphotransferase of PTS system / PTS system, glucose-specific IIA component		0.195752
I35_2894	BCAL0779	Glucosamine-6-phosphate deaminase [isomerizing],alternative		0.265523
I35_3134	BCAL0531	putative transmembrane protein		0.308139
I35_3177	BCAL0488	Alcohol dehydrogenase		0.260737
I35_4194	BCAM0195	Peptide synthetase		0.000771406
I35_4321	BCAM0412a	DNA-binding domain of ModE		0.0513338
I35_4580		transcriptional regulator		0.231835
I35_4640	BCAM0741	putative transcription regulator protein		0.327832
I35_4854	BCAM0934	Membrane fusion component of tripartite multidrug resistance system		0.243847
I35_5130	BCAM1280a	hypothetical protein		0.313857
I35_5345	BCAM1491	hypothetical protein		0.312771
I35_5399	BCAM1544	6-aminohexanoate-cyclic-dimer hydrolase		0.246353
I35_5423	BCAM1567	Hydrolases of the alpha/beta superfamily		0.230863
I35_5488	BCAM1627	Acyl-CoA dehydrogenase		0.0770043
I35_5529	BCAM1669	Purine nucleoside phosphorylase		0.0258252
I35_5530	BCAM1670	EAL domain protein		0.0401743
I35_5575	BCAM1704	2,3-butanediol dehydrogenase, R-alcohol forming,(R)-and (S)-acetoin-specific	adh	0.116226
I35_5753	BCAM1927	Membrane-fusion protein		0.265459
I35_5843	BCAM2008	TPR repeat protein, SEL1 subfamily		0.240466
I35_5959		Choline dehydrogenase		0.287342
I35_5991	BCAM2110	ThiJ/PfpI family protein		0.0899104
I35_6080		hypothetical protein		0.217186
I35_6081	BCAM2196	Butyryl-CoA dehydrogenase		0.312904
I35_6112	BCAM2220	Permeases of the major facilitator superfamily		0.331152
I35_6114	BCAM2222	putative iron-regulated membrane protein FptC in pyochelin gene cluster	fptC	0.163927
I35_6116	BCAM2224	TonB-dependent outer membrane receptor for ferric-pyochelin FptA	fptA	0.104517
I35_6117	BCAM2225	ABC efflux pump, fused inner membrane and ATPase subunits in pyochelin gene cluster	pchI	0.309405
I35_6121	BCAM2230	Dihydroaeruginoate synthetase PchE, non-ribosomal peptide synthetase modules	pchE	0.196984
I35_6122	BCAM2231	transcriptional regulator PchR	pchR	0.251719
I35_6124	BCAM2233	Pyochelin biosynthetic protein PchC, putative thioesterase	pchC	0.325995
I35_6125	BCAM2234	Isochorismate pyruvate-lyase [pyochelin] siderophore	pchB	0.294157
I35_6180	BCAM2289	Purine nucleoside phosphorylase		0.119926
I35_6181	BCAM2290	Gamma-butyrobetaine,2-oxoglutarate dioxygenase		0.246745
I35_6259	BCAM2363	Coenzyme PQQ synthesis protein B	pqqB	0.253839
I35_6440	BCAM2540	hypothetical protein	fedB	0.116143
I35_6705	BCAM2825	Permeases of the major facilitator superfamily		0.0568222
I35_7294		hypothetical protein		0
I35_7786	BCAS0623	NAD(P)H oxidoreductase YRKL @ putative NADPH-quinone reductase (modulator of drug activity B) @ Flavodoxin 2		0.0810005
I35_7791		TPR repeat protein, SEL1 subfamily		0
