# Supplementary material for: Biosynthesis of fragin is controlled by a novel quorum sensing signal
Source: Nat Commun. 2018 Mar 30;9:1297. doi: 10.1038/s41467-018-03690-2 (PMC5878181; doi:10.1038/s41467-018-03690-2)
Supplement: Supplementary file 8 — Supplementary Data 5(XLSX 13 kb) [file 41467_2018_3690_MOESM8_ESM.xlsx]

## Sheet: Tabelle1
Supplementary Data 5: Oligonucleotides used in this study (nucleotide sequences of restriction sites are underlined).
Primer	Sequence (5`-3`)	restriction site
hamA mutant
hamA_SceI_up_rv	ggggccatggCTCCAGCCCTTCCAGTTGA	NcoI
hamA_SceI_up_fw	ggggtctagaCGCGTCTTCGTCCAGTT	XbaI
hamA_SceI_d_fw	ggggccatggGATGCGATCGACGAG	NcoI
hamA_SceI_d_rv	gggggaattcATCCAGAACGCCGAG	EcoRI
hamB mutant
hamB_SceI_up_fw	ggggtctagaAGGAGAGTCCCGTGAATCAA	XbaI
hamB_SceI_up_rv	ggggccatggTATCGACGAGCACGACCTG	NcoI
hamB_SceI_d_fw	ggggccatggTGCTGCTCGAAATCCATTACT	NcoI
hamB_SceI_d_rv	gggggaattcAAGAACTGCCGGATGTTGAC	EcoRI
hamC mutant
hamC_FRT_u_rv	ggggagatctTAGTAGCGCAGTTCGTCGT	BglII
hamC_FRT_u_fw	ggggagatctGGATTTCATGTCGCTCGT	BglII
hamC_FRT_d_fw	ggggggatccTGAGTCACGTCGATGAA	BamHI
hamC_FRT_d_rv	gggggaattcAGGTCGGGAACATGTC	EcoRI
hamD mutant
hamD_FRT_down_fw	ggggctcgagCGTACCCCGTTTGATCAAT	PstI
hamD_FRT_down_rv	ggggggatccGCGTATCACGAGCGCAT	BamHI
hamD_FRT_up_fw	ggggctcgagATCGGGAAGGCAGCTACT	XhoI
hamD_FRT_up_rv	ggggagatctttagCCGCCGATCGCAATGAT	BglII
hamE mutant
hamE_FRT_u_fw	ggggctcgagCTTCTTGGGCAGCTTCATC	XhoI
hamE_FRT_u_rv	ggggctcgagGATGAATGATGCGATGACAG	XhoI
hamE_FRT_d_fw	ggggctcgagTCAAGCCGCAGTAACCGT	PstI
hamE_FRT_d_rv	gggggaattcCCAGCCGGAGGTTTCGTTA	EcoRI
hamF mutant
hamF_SceI_up_fw	ggggtctagaCGTGCAGGTACAGGTCGTAG	XbaI
HamF_SceI_up_rv	ggggccatggCACGTCGTTTCTCCTGGAA	NcoI
hamF_SceI_d_fw	ggggccatggTTCCTGACTTTCATGCGTGT	NcoI
hamF_SceI_d_rv	gggggaattcACCCTGGAACAGGATCTCG	EcoRI
hamG mutant
hamG_ins_fw	ggggtctagaATCGGGACCCTGGAACA	XbaI
hamG_ins_rv	ggggctcgagGGCGGGAAATCAAGGAA	XhoI
hamA expression
hamA_expr_fw	ggggaagcttctaaCGAGCGGACATTACTAGGAGA	HindIII
hamA_expr_rv	ggggtctagattagcTATCGACGAGCACGACCTG	XbaI
hamB expression
hamB_expr_fw	ggggaagcttctaaTAGGAGATGCCGGCATGAACG	HindIII
hamB_expr_rv	ggggtctagattatGGGTAGTAGCGCAGTTCGTC	XbaI
hamC expression
hamC_expr_fw	ggggctcgagctaaCCATTACTACGGTTCCCC	XhoI
hamC_expr_rvI	ggggtctagaCTCACAGGTAGTCGGACA	XbaI
hamD expression
hamD_expr_fw	ggggaagcttctaaTGTCCGACTACCTGTGAG	HindIII
hamD_expr_rv	ggggtctagaATCAAACGGGGTACGTC	XbaI
hamE expression
hamE_expr_fw	ggggctcgagctaaGTCATCGCATCATTCATCAAG	XhoI
hamE_expr_rv	ggggtctagaCGGTTACTGCGGCTTGA	XbaI
hamF expression
hamF_expr_fw	ggggaagcttctaaTGCCCCGTCAAACCGAAT	HindIII
hamF_expr_rv	ggggtctagaGCCGACGAACTGAGCGAACT	XbaI
hamG expression
hamG_expr_fw	ggggaagcttctaaCCAGGAGAAACGACGTGA	HindIII
hamG_expr_rv	ggggtctagaTGATTCGGTTTGACGGGG	XbaI
lacZ fusions
hamA_prom_fw	ggggctcgagGCGGACAGCGGCAATTGAA	XhoI
hamA_prom_rv	ggggaagcttaCTCCAGCCCTTCCAGTTGA	HindIII
hamF_prom_fw	ggggctcgaGCTCCAGCCCTTCCAGTT	XhoI
hamF_prom_rv	ggggaagcttaGGACAGCGGCAATTGAA	HindIII
afcA mutant
afcA_FRT_up_fw	ggggctcgagGATAGTTGTTGCCGTTCGTGA	XhoI
afcA_FRT_up_rv	ggggagatctttaCAGGCGGTGAATGGTGGAA	BglII
afcA_FRT_d_rv	ggggggatccATAGTCGAAGAAGCCGGG	BamHI
afcA_FRT_d_fw	gggggaattcAGGATCTGTGTTTCGTCGAG	EcoRI
hamC his-tagging
hamC_pQE30_fw	ggggggatccACGACCGCCGTCACCTAC	BamHI
hamC_pQE30_rv	ggggggtaccCGCTTTCATCGACGTGACT	KpnI
Plasmid specific
pSHAFTseq_fw4	GAACACTTAACGGCTGACAT
pSHAFTFor2	AAGGTGACCGCGTATTATTA
M13 fw (-21)	TGTAAAACGACGGCCAGT
lacZrv	TGCTGCAAGGCGATTAAG
pQE30_fw	GGAGAAATTAACTATGAGAGG
pQE30_rv	GTTCTGAGGTCATTACTGG
qRT-PCR
rpoD_fwd	AGGAAGCCGAAGAGGAAGA
rpoD_rev	GTCGAACCACTCGCTGATCT
hamG_fwd	GGCTGCTATCTGTACGACGA
hamG_rev	ACCGGGTGATATTCGAGCTC
hamC_fwd	TTTCGTCCTGCTGCAAAGC
hamC_rev	CGGCATGCGAACGGAAAC
leuA_fwd	ACCTGTACAACGCGGTCTG
leuA_rev	CGTGTGCCTTGATGATGCG
ilvD_fwd	TCGCAGGAGGATTTCGAAGG
ilvD_rev	CCGAATCGACCTTCTCCTGG
hmuT_fwd	GCTGCAGCGTTTCGATCG
hmuT_rev	GTAGTGATCGAAGCCCTGCA
